# Supplementary material for: Histologic Transformation in Follicular Lymphoma: Real-World Outcomes with Rituximab vs. Obinutuzumab-Based Combinations
Source: Cancers (Basel). 2026 May 3;18(9):1471. doi: 10.3390/cancers18091471 (PMC13162783; doi:10.3390/cancers18091471)
Supplement: Supplementary file 1 [file cancers-18-01471-s001.zip]

Archive with 1 entries (1 files):
- cancers-4260308-supplementary.pdf
